# Supplementary material for: Identification of Somatic Mutation-Driven Immune Cells by Integrating Genomic and Transcriptome Data
Source: Front Cell Dev Biol. 2021 Jul 21;9:715275. doi: 10.3389/fcell.2021.715275 (PMC8335569; doi:10.3389/fcell.2021.715275)
Supplement: Supplementary file 2 [file Data_Sheet_2.zip]

Archive with 1 entries (1 files):
- Supplementary Data.DOCX
